# Supplementary material for: Bacteroides salyersiae Is a Candidate Probiotic Species with Potential Anti-Colitis Properties in the Human Colon: First Evidence from an In Vivo Mouse Model
Source: Nutrients. 2024 Sep 1;16(17):2918. doi: 10.3390/nu16172918 (PMC11397318; doi:10.3390/nu16172918)
Supplement: Supplementary file 1 [file nutrients-16-02918-s001.zip]

Archive with 1 entries (1 files):
- nutrients-3145420-supplementary.pdf
